# Supplementary material for: Dissecting the genetic architecture of sunflower disc diameter using genome‐wide association study
Source: Plant Direct. 2024 Oct 9;8(10):e70010. doi: 10.1002/pld3.70010 (PMC11464090; doi:10.1002/pld3.70010)
Supplement: Supplementary file 10 — Table S1. 342 Accessions Phenotyped. A total of 342 accessions were evaluated in 2019, 2020, and 2022 that were provided by the United States Department of Agriculture, Agricultural Research Center (USDA‐ARS), North Central Regional Introduction Station (NCRPIS) in Ames, Iowa, USA. [file PLD3-8-e70010-s011.xlsx]

## Sheet: Sheet1
#	ACCESSION	NAME	TAXONOMY	ORIGIN
1	PI 162675	KLEIN	Helianthus annuus L.	Argentina
2	PI 162784	No. 167	Helianthus annuus L.	Argentina
3	PI 170393	No. 2008	Helianthus annuus L.	Turkey
4	PI 170394	No. 2309	Helianthus annuus L.	Turkey
5	PI 170418	No. 3241	Helianthus annuus L.	Turkey
6	PI 170423	No. 3420	Helianthus annuus L.	Turkey
7	PI 170426	No. 3447	Helianthus annuus L.	Turkey
8	PI 170431	No. 4030	Helianthus annuus L.	Turkey
9	PI 171655	AYCICEGI	Helianthus annuus L.	Turkey
10	PI 172907	LODGING RESISTANCE	Helianthus annuus L.	Turkey
11	PI 175723	GONONDU	Helianthus annuus L.	Turkey
12	PI 175724	No. 5473	Helianthus annuus L.	Turkey
13	PI 175725	No. 5764	Helianthus annuus L.	Turkey
14	PI 175727	ALACA	Helianthus annuus L.	Turkey
15	PI 175732	LODGING RESISTANCE	Helianthus annuus L.	Turkey
16	PI 176973	No. 5884	Helianthus annuus L.	Turkey
17	PI 176974	LODGING RESISTANCE	Helianthus annuus L.	Turkey
18	PI 176975	KATMER	Helianthus annuus L.	Turkey
19	PI 192943		Helianthus annuus L.	China
20	PI 193775	LODGING RESISTANCE	Helianthus annuus L.	Ethiopia
21	PI 219649	LODGING RESISTANCE	Helianthus annuus L.	Steiermark, Austria
22	PI 219650	LODGING RESISTANCE	Helianthus annuus L.	Steiermark, Austria
23	PI 226465	LODGING RESISTANCE	Helianthus annuus L.	Iran
24	PI 251464	No. K1899	Helianthus annuus L.	Turkey
25	PI 251901	JDANOVSKY6432 ND 31%OIL	Helianthus annuus L.	Former, Soviet Union
26	PI 253416	MN-31% OIL	Helianthus annuus L.	Spain
27	PI 253776	LODGING RESISTANCE	Helianthus annuus L.	Iraq
28	PI 257640	CHERNYANKA 11 MN-39%OIL	Helianthus annuus L.	Former, Soviet Union
29	PI 257641	STEPNYAK MN-34% OIL	Helianthus annuus L.	Former, Soviet Union
30	PI 257642	VNIIMK 1646 MN-42% OIL	Helianthus annuus L.	Former, Soviet Union
31	PI 257643	VNIIMK 3519 CANA-37%OIL	Helianthus annuus L.	Former, Soviet Union
32	PI 262515	BULG	Helianthus annuus L.	Bulgaria
33	PI 262519	LODGING RESISTANCE	Helianthus annuus L.	Bulgaria
34	PI 262520	USSR JDANOWSKII 8281	Helianthus annuus L.	Ukraine
35	PI 262521	BULG	Helianthus annuus L.	Bulgaria
36	PI 265099	VNIIMK 1646 4 MOTH RES	Helianthus annuus L.	Former, Soviet Union
37	PI 265100	JDANOVSKY 8281 MOTH RES	Helianthus annuus L.	Former, Soviet Union
38	PI 265103	VNIIMK 8883 MOTH RES	Helianthus annuus L.	Former, Soviet Union
39	PI 267665	LODGING RESISTANCE	Helianthus annuus L.	Uruguay
40	PI 287231	PEREDOVIK 48% OIL-YUGO	Helianthus annuus L.	Former, Soviet Union
41	PI 289622	PEREDOVIC	Helianthus annuus L.	France
42	PI 289623	No. 2	Helianthus annuus L.	France
43	PI 289624	No. 3	Helianthus annuus L.	France
44	PI 289625	No. 4	Helianthus annuus L.	France
45	PI 289626	No. 5	Helianthus annuus L.	France
46	PI 289627	VNIIMK 8931	Helianthus annuus L.	France
47	PI 291402	IREGI KORAI CSIKOS	Helianthus annuus L.	Hungary
48	PI 291407	HYBRIDE LARAGUE	Helianthus annuus L.	Hungary
49	PI 291411	VNIIMK 8883 49% OIL-YUGO	Helianthus annuus L.	Former, Soviet Union
50	PI 294658	USSR SMENA 51% OIL-MN	Helianthus annuus L.	Texas, United States
51	PI 296287	ELLA 37% OIL-MN	Helianthus annuus L.	Transvaal, South Africa
52	PI 296292	SHORT RUSSIAN MN 34%OIL	Helianthus annuus L.	Transvaal, South Africa
53	PI 297475	A 9345	Helianthus annuus L.	France
54	PI 297476	C 1957	Helianthus annuus L.	France
55	PI 297477	PEREDOVICK	Helianthus annuus L.	France
56	PI 297479	SMENA	Helianthus annuus L.	France
57	PI 297480	V 8883	Helianthus annuus L.	France
58	PI 297481	V 8931 MN 48% OIL	Helianthus annuus L.	France
59	PI 298632	SARATOVSKI MN 49% OIL	Helianthus annuus L.	Former, Soviet Union
60	PI 299991	31% OIL-MN	Helianthus annuus L.	South Africa
61	PI 307941	VNIIMK 6540	Helianthus annuus L.	Former, Soviet Union
62	PI 343805	RUMAN RECORD	Helianthus annuus L.	Romania
63	PI 371934	TCHERNIANKA 66	Helianthus annuus L.	Ukraine
64	PI 371935	ZARIA	Helianthus annuus L.	Ukraine
65	PI 371936	VOSHOD	Helianthus annuus L.	Ukraine
66	PI 372173	PEREDOVIK304 USSR60%OIL	Helianthus annuus L.	Former, Soviet Union
67	PI 372174	PEREDOVIK308 USSR59%OIL	Helianthus annuus L.	Former, Soviet Union
68	PI 372176	PEREDOVIK428 USSR59%OIL	Helianthus annuus L.	Former, Soviet Union
69	PI 372178	PEREDOVIK473 USSR60%OIL	Helianthus annuus L.	Former, Soviet Union
70	PI 378893	CORDOBES INTA	Helianthus annuus L.	Buenos Aires, Argentina
71	PI 378894	GUAYACAN INTA	Helianthus annuus L.	Buenos Aires, Argentina
72	PI 379608	P-20	Helianthus annuus L.	Serbia
73	PI 386238	CHERNIANKA 66	Helianthus annuus L.	Ukraine
74	PI 386239	KARLIK	Helianthus annuus L.	Ukraine
75	PI 386320	L-2600	Helianthus annuus L.	Ukraine
76	PI 386321	L-2610	Helianthus annuus L.	Ukraine
77	PI 386322	L-2621	Helianthus annuus L.	Ukraine
78	PI 386323	L-2625	Helianthus annuus L.	Ukraine
79	PI 402584	CAMBA	Helianthus annuus L.	Argentina
80	PI 402586	RIESTRA	Helianthus annuus L.	Argentina
81	PI 406022	KN 100 SD VERY LONG	Helianthus annuus L.	Iran
82	PI 406645	POLESTAR	Helianthus annuus L.	Australia
83	PI 431516	Romsun N-2-2004	Helianthus annuus L.	Romania
84	PI 431518	Romsun P-1384	Helianthus annuus L.	Romania
85	PI 431519	Romsun V-337	Helianthus annuus L.	Romania
86	PI 431521	Romsun V-1352	Helianthus annuus L.	Romania
87	PI 431522	Romsun V-1646	Helianthus annuus L.	Romania
88	PI 432504	Hopi dye	Helianthus annuus L.	Arizona, United States
89	PI 432507	Hopi dye	Helianthus annuus L.	Arizona, United States
90	PI 432511	GN 0778	Helianthus annuus L.	Arizona, United States
91	PI 432513	GN 0778	Helianthus annuus L.	Arizona, United States
92	PI 432514	Havasupai	Helianthus annuus L.	Arizona, United States
93	PI 432522	GN 0778	Helianthus annuus L.	New Mexico, United States
94	PI 471077		Helianthus annuus L.	Former Serbia and Montenegro
95	PI 476357	Voronezskij-272	Helianthus annuus L.	Russian Federation
96	PI 476358	Har'kovskij-50	Helianthus annuus L.	Ukraine
97	PI 476658	Felix	Helianthus annuus L.	Ialomița, Romania
98	PI 476759		Helianthus annuus L.	Bulgaria
99	PI 476853	'Mammoth'	Helianthus annuus L.	Pennsylvania, United States
100	PI 487194	'Egnazia'	Helianthus annuus L.	Italy
101	PI 490281	Ames 101	Helianthus annuus L.	Turkey
102	PI 490282	Ames 102	Helianthus annuus L.	Jordan
103	PI 490319	Primrose	Helianthus annuus L.	Poland
104	PI 496263	Damaya	Helianthus annuus L.	Liaoning Sheng, China
105	PI 496264	Dong Feng	Helianthus annuus L.	Liaoning Sheng, China
106	PI 496265	Liao 2	Helianthus annuus L.	Liaoning Sheng, China
107	PI 496266	Xin Jiang 2	Helianthus annuus L.	Liaoning Sheng, China
108	PI 497243	'Donskoj 4'	Helianthus annuus L.	Former, Soviet Union
109	PI 497244	'Kharkovskij 50'	Helianthus annuus L.	Ukraine
110	PI 497245	'Kharkovskij 101'	Helianthus annuus L.	Ukraine
111	PI 497249	'VIR 130M'	Helianthus annuus L.	Former, Soviet Union
112	PI 497250	'VIR 160'	Helianthus annuus L.	Former, Soviet Union
113	PI 497930	'Cakinskij 269'	Helianthus annuus L.	Russian Federation
114	PI 497931	'Karlik 68'	Helianthus annuus L.	Russian Federation
115	PI 497932	'Krasnodarskij'	Helianthus annuus L.	Russian Federation
116	PI 507889	3100391	Helianthus annuus L.	Hungary
117	PI 507892	3100394	Helianthus annuus L.	Hungary
118	PI 507897	3100400	Helianthus annuus L.	Hungary
119	PI 517950	CM 602	Helianthus annuus L.	Manitoba, Canada
120	PI 517951	CM 603	Helianthus annuus L.	Manitoba, Canada
121	PI 517952	CM 604	Helianthus annuus L.	Manitoba, Canada
122	PI 517955	CM 607	Helianthus annuus L.	Manitoba, Canada
123	PI 517956	CM 608	Helianthus annuus L.	Manitoba, Canada
124	PI 517957	CM 609	Helianthus annuus L.	Manitoba, Canada
125	PI 517958	CM 610	Helianthus annuus L.	Manitoba, Canada
126	PI 518651	CM 593	Helianthus annuus L.	Manitoba, Canada
127	PI 518653	CM 596	Helianthus annuus L.	Manitoba, Canada
128	PI 518773	HA 335	Helianthus annuus L.	North Dakota, United States
129	PI 518774	HA 336	Helianthus annuus L.	North Dakota, United States
130	PI 518775	HA 337	Helianthus annuus L.	North Dakota, United States
131	PI 518776	HA 338	Helianthus annuus L.	North Dakota, United States
132	PI 518777	HA 339	Helianthus annuus L.	North Dakota, United States
133	PI 531338	'BARBARA'	Helianthus annuus L.	Hungary
134	PI 531339	'BEKECSI "B"'	Helianthus annuus L.	Hungary
135	PI 531342	'CITOSOL 3'	Helianthus annuus L.	Hungary
136	PI 531343	'CITOSOL 4'	Helianthus annuus L.	Hungary
137	PI 531348	FARMOSI "A"	Helianthus annuus L.	Hungary
138	PI 531350	'FRANCIA "E"'	Helianthus annuus L.	France
139	PI 531353	'GK. 70'	Helianthus annuus L.	Hungary
140	PI 531360	'IBH 166'	Helianthus annuus L.	Hungary
141	PI 531372	NAGYKALLOI "F"	Helianthus annuus L.	Hungary
142	PI 531382	PENYIGEI "B"	Helianthus annuus L.	Hungary
143	PI 531390	SMJAMA	Helianthus annuus L.	Bulgaria
144	PI 531393	'TOPFLOR'	Helianthus annuus L.	France
145	PI 531502	ID-EBLYC	Helianthus annuus L.	Idaho, United States
146	PI 531503	ID-LRLYC	Helianthus annuus L.	Idaho, United States
147	PI 536623	PEM S-R-88	Helianthus annuus L.	Spain
148	PI 536624	B-Sin-82	Helianthus annuus L.	Spain
149	PI 536625	B-FSS-88	Helianthus annuus L.	Spain
150	PI 536626	R-Sin-82	Helianthus annuus L.	Spain
151	PI 536629	F-Yu-82	Helianthus annuus L.	Spain
152	PI 536630	R-C-SE-82	Helianthus annuus L.	Spain
153	PI 539882	PET-PET-1741-1	Helianthus annuus L.	North Dakota, United States
154	PI 539899	PAR-1673-1	Helianthus annuus L.	North Dakota, United States
155	PI 539900	PAR-1673-2	Helianthus annuus L.	North Dakota, United States
156	PI 539901	PAR-1084-1	Helianthus annuus L.	North Dakota, United States
157	PI 539902	PAR-1671-2	Helianthus annuus L.	North Dakota, United States
158	PI 539903	PAR-1671-1	Helianthus annuus L.	North Dakota, United States
159	PI 546356	CM 619	Helianthus annuus L.	Manitoba, Canada
160	PI 546358	CM 621	Helianthus annuus L.	Manitoba, Canada
161	PI 546359	CM 622	Helianthus annuus L.	Manitoba, Canada
162	PI 546360	CM 624	Helianthus annuus L.	Manitoba, Canada
163	PI 552946	ND 761	Helianthus annuus L.	North Dakota, United States
164	PI 566825	CM 595	Helianthus annuus L.	Manitoba, Canada
165	PI 566830	CM 632	Helianthus annuus L.	Manitoba, Canada
166	PI 599754	RHA 265	Helianthus annuus L.	Texas, United States
167	PI 599755	RHA 266	Helianthus annuus L.	Texas, United States
168	PI 599760	RHA 275	Helianthus annuus L.	United States
169	PI 599763	RHA 279	Helianthus annuus L.	United States
170	PI 599764	RHA 294	Helianthus annuus L.	North Dakota, United States
171	PI 599768	RHA 801	Helianthus annuus L.	North Dakota, United States
172	PI 599770	HA 60	Helianthus annuus L.	Texas, United States
173	PI 599773	HA 89	Helianthus annuus L.	Texas, United States
174	PI 599774	HA 99	Helianthus annuus L.	Texas, United States
175	PI 599775	HA 124	Helianthus annuus L.	Texas, United States
176	PI 599776	HA 224	Helianthus annuus L.	United States
177	PI 599777	HA 232	Helianthus annuus L.	Texas, United States
178	PI 599778	HA 234	Helianthus annuus L.	Texas, United States
179	PI 599779	HA 277	Helianthus annuus L.	United States
180	PI 599781	HA 289	Helianthus annuus L.	United States
181	PI 599786	RHA 271	Helianthus annuus L.	United States
182	PI 599787	RHA 272	Helianthus annuus L.	United States
183	PI 599984	HA 821	Helianthus annuus L.	North Dakota, United States
184	PI 600716	CO-PB 121	Helianthus annuus L.	Andalucía, Spain
185	PI 600987	'SS405B'	Helianthus annuus L.	Connecticut, United States
186	PI 607920	R-185	Helianthus annuus L.	North Dakota, United States
187	PI 607921	R-188	Helianthus annuus L.	North Dakota, United States
188	PI 607922	R-190	Helianthus annuus L.	North Dakota, United States
189	PI 607924	R-202	Helianthus annuus L.	North Dakota, United States
190	PI 607925	R-206	Helianthus annuus L.	North Dakota, United States
191	PI 607926	R-207	Helianthus annuus L.	North Dakota, United States
192	PI 617026	BR1	Helianthus annuus L.	North Dakota, United States
193	PI 617027	BR2	Helianthus annuus L.	North Dakota, United States
194	PI 617028	BR3	Helianthus annuus L.	North Dakota, United States
195	PI 617029	BR4	Helianthus annuus L.	North Dakota, United States
196	PI 617098	HA 425	Helianthus annuus L.	North Dakota, United States
197	PI 617099	RHA 426	Helianthus annuus L.	North Dakota, United States
198	PI 617100	RHA 427	Helianthus annuus L.	North Dakota, United States
199	PI 631496	'Dw 271'	Helianthus annuus L.	Spain
200	PI 632338	HA 429	Helianthus annuus L.	North Dakota, United States
201	PI 632339	HA 430	Helianthus annuus L.	North Dakota, United States
202	PI 632340	HA 431	Helianthus annuus L.	North Dakota, United States
203	PI 633612	K-96	Helianthus annuus L.	Andalucía, Spain
204	PI 633613	L-86	Helianthus annuus L.	Andalucía, Spain
205	PI 633614	P-96	Helianthus annuus L.	Andalucía, Spain
206	PI 633615	R-96	Helianthus annuus L.	Andalucía, Spain
207	PI 633749	SURES-1	Helianthus annuus L.	North Dakota, United States
208	PI 633750	SURES-2	Helianthus annuus L.	North Dakota, United States
209	PI 639165	HA 442	Helianthus annuus L.	North Dakota, United States
210	PI 639166	RHA 443	Helianthus annuus L.	North Dakota, United States
211	PI 639168	HA 445	Helianthus annuus L.	North Dakota, United States
212	PI 639169	HA 446	Helianthus annuus L.	North Dakota, United States
213	PI 641057	AM-1	Helianthus annuus L.	Andalucía, Spain
214	PI 641058	AM-2	Helianthus annuus L.	Andalucía, Spain
215	PI 641059	AM-3	Helianthus annuus L.	Andalucía, Spain
216	PI 642773	RHA 454	Helianthus annuus L.	North Dakota, United States
217	PI 650337	'Hemas'	Helianthus annuus L.	Bulgaria
218	PI 650338	'Peredovik'	Helianthus annuus L.	Bulgaria
219	PI 650339	'IH 10'	Helianthus annuus L.	Hungary
220	PI 650342	'Argentario'	Helianthus annuus L.	Italy
221	PI 650343	'Record'	Helianthus annuus L.	Romania
222	PI 650344	'Sepasol'	Helianthus annuus L.	Spain
223	PI 650348	Ames 3003	Helianthus annuus L.	China
224	PI 650350	780676	Helianthus annuus L.	Ukraine
225	PI 650351	780677	Helianthus annuus L.	Ukraine
226	PI 650352	780678	Helianthus annuus L.	Ukraine
227	PI 650362	780721	Helianthus annuus L.	France
228	PI 650363	780722	Helianthus annuus L.	France
229	PI 650364	'Kustanajskij 01'	Helianthus annuus L.	Germany
230	PI 650365	'Laan'	Helianthus annuus L.	Germany
231	PI 650368	'Neagra De Cluj'	Helianthus annuus L.	Germany
232	PI 650369	'Olea'	Helianthus annuus L.	Germany
233	PI 650370	'Oleisty Borovskij'	Helianthus annuus L.	Germany
234	PI 650372	'Polstar'	Helianthus annuus L.	Germany
235	PI 650375	'Purpureus'	Helianthus annuus L.	Germany
236	PI 650379	'Short Russian'	Helianthus annuus L.	Germany
237	PI 650381	'Sortandinskij 41'	Helianthus annuus L.	Germany
238	PI 650385	Vniimk 1646	Helianthus annuus L.	Russian Federation
239	PI 650395	Ella	Helianthus annuus L.	Germany
240	PI 650396	'Tornado'	Helianthus annuus L.	Argentina
241	PI 650406	'Fuksinka 10'	Helianthus annuus L.	Germany
242	PI 650407	'Gigant 549'	Helianthus annuus L.	Germany
243	PI 650408	'G.O.R. 104'	Helianthus annuus L.	Germany
244	PI 650409	'Ireoi Korai Csikos'	Helianthus annuus L.	Germany
245	PI 650411	'Idanor 8281'	Helianthus annuus L.	Germany
246	PI 650412	'Jugovostocnyj'	Helianthus annuus L.	Germany
247	PI 650438	'Advance'	Helianthus annuus L.	Germany
248	PI 650442	'Beacon'	Helianthus annuus L.	Germany
249	PI 650443	'Black Russian'	Helianthus annuus L.	Germany
250	PI 650470	'HS 62 RM'	Helianthus annuus L.	Romania
251	PI 650471	'HS 42 RM'	Helianthus annuus L.	Romania
252	PI 650472	'HS 61'	Helianthus annuus L.	Romania
253	PI 650473	803455	Helianthus annuus L.	Romania
254	PI 650488	803411	Helianthus annuus L.	Romania
255	PI 650493	'HS-64'	Helianthus annuus L.	Romania
256	PI 650495	'RM 42'	Helianthus annuus L.	Romania
257	PI 650497	803420	Helianthus annuus L.	Romania
258	PI 650505	803430	Helianthus annuus L.	Romania
259	PI 650511	803347	Helianthus annuus L.	Arizona, United States
260	PI 650531	803379	Helianthus annuus L.	France
261	PI 650533	VIR 101	Helianthus annuus L.	Uncertain
262	PI 650534	VIR 107	Helianthus annuus L.	Uncertain
263	PI 650537	813139	Helianthus annuus L.	Argentina
264	PI 650538	813140	Helianthus annuus L.	Argentina
265	PI 650539	Pergamino 71/538	Helianthus annuus L.	Argentina
266	PI 650540	803301	Helianthus annuus L.	Romania
267	PI 650552	'High Oil 73'	Helianthus annuus L.	North Dakota, United States
268	PI 650553	'High Oil 75'	Helianthus annuus L.	North Dakota, United States
269	PI 650561	803343	Helianthus annuus L.	North Dakota, United States
270	PI 650562	'High Oil 74'	Helianthus annuus L.	North Dakota, United States
271	PI 650573	CMS HA 99	Helianthus annuus L.	Texas, United States
272	PI 650647	HSP-400	Helianthus annuus L.	New Mexico, United States
273	PI 650655	Ames 10099	Helianthus annuus L.	Jilin Sheng, China
274	PI 650656	Ames 10100	Helianthus annuus L.	Jilin Sheng, China
275	PI 650657	Ames 10101	Helianthus annuus L.	Jilin Sheng, China
276	PI 650658	Ames 10102	Helianthus annuus L.	Jilin Sheng, China
277	PI 650660	Ames 10104	Helianthus annuus L.	Jilin Sheng, China
278	PI 650662	Ames 10106	Helianthus annuus L.	Jilin Sheng, China
279	PI 650663	Ames 10107	Helianthus annuus L.	Jilin Sheng, China
280	PI 650664	Ames 10108	Helianthus annuus L.	Jilin Sheng, China
281	PI 650720	CO-PB 120	Helianthus annuus L.	Andalucía, Spain
282	PI 650731	Stepnyak	Helianthus annuus L.	Russian Federation
283	PI 650734	Smena	Helianthus annuus L.	Krasnodar, Russian Federation
284	PI 650736	Rassvet	Helianthus annuus L.	Russian Federation
285	PI 650740	Donskoi Nizkoroslyi	Helianthus annuus L.	Russian Federation
286	PI 650741	Skorospelyi	Helianthus annuus L.	Saratov, Russian Federation
287	PI 650745	VIR 206	Helianthus annuus L.	Russian Federation
288	PI 650770	Lider	Helianthus annuus L.	Russian Federation
289	PI 650775	Peredovik	Helianthus annuus L.	Russian Federation
290	PI 650777	'Nadejdnii'	Helianthus annuus L.	Russian Federation
291	PI 650778	'Harkouski-101'	Helianthus annuus L.	Russian Federation
292	PI 650779	'Trudovik'	Helianthus annuus L.	Russian Federation
293	PI 650780	'Balkan'	Helianthus annuus L.	Bulgaria
294	PI 650781	'Kosim'	Helianthus annuus L.	Bulgaria
295	PI 650782	'Pervenee'	Helianthus annuus L.	Russian Federation
296	PI 650783	'Vniimk 8931'	Helianthus annuus L.	Russian Federation
297	PI 650785	'Kubuger'	Helianthus annuus L.	Bulgaria
298	PI 650789	Hungarian #4	Helianthus annuus L.	Jilin Sheng, China
299	PI 650790	Ames 22280	Helianthus annuus L.	Jilin Sheng, China
300	PI 650791	Ames 22281	Helianthus annuus L.	China
301	PI 650792	Ames 22282	Helianthus annuus L.	China
302	PI 650793	Ames 22283	Helianthus annuus L.	China
303	PI 650794	Manchurian	Helianthus annuus L.	Argentina
304	PI 650795	CLUJ	Helianthus annuus L.	Romania
305	PI 650796	'Aguaribay'	Helianthus annuus L.	Argentina
306	PI 650798	'Cabure 1004'	Helianthus annuus L.	Argentina
307	PI 650799	'Cabure Precoz'	Helianthus annuus L.	Argentina
308	PI 650800	'Calchin'	Helianthus annuus L.	Argentina
309	PI 650807	'Dussol'	Helianthus annuus L.	France
310	PI 650811	'Hata'	Helianthus annuus L.	Argentina
311	PI 650812	'Ibera'	Helianthus annuus L.	Argentina
312	PI 650813	'Issanka'	Helianthus annuus L.	France
313	PI 650816	'Klein A'	Helianthus annuus L.	Argentina
314	PI 650829	'Saenz Pena'	Helianthus annuus L.	Argentina
315	PI 650830	'Yatay'	Helianthus annuus L.	Argentina
316	PI 650838	'Teddy Bear'	Helianthus annuus L.	France
317	PI 655010	HA 459	Helianthus annuus L.	North Dakota, United States
318	PI 655011	HA 460	Helianthus annuus L.	North Dakota, United States
319	PI 664135	CMS HA 211	Helianthus annuus L.	United States
320	PI 664149	'Hemus'	Helianthus annuus L.	Bulgaria
321	PI 664161	TAM-CRD HA 60	Helianthus annuus L.	Texas, United States
322	PI 664164	405A	Helianthus annuus L.	Connecticut, United States
323	PI 664168	HA GERMPLASM POOL I	Helianthus annuus L.	California, United States
324	PI 664181	CM 447	Helianthus annuus L.	Manitoba, Canada
325	PI 664190	ND-NONOIL 2	Helianthus annuus L.	North Dakota, United States
326	PI 664191	ND-NONOIL 3	Helianthus annuus L.	North Dakota, United States
327	PI 664195	ND-NONOIL B4	Helianthus annuus L.	North Dakota, United States
328	PI 664196	ND-NONOIL B5	Helianthus annuus L.	North Dakota, United States
329	PI 664197	ND-NONOIL M1	Helianthus annuus L.	North Dakota, United States
330	PI 667183	HA 466	Helianthus annuus L.	North Dakota, United States
331	PI 667184	RHA 468	Helianthus annuus L.	North Dakota, United States
332	PI 673245	NEG-2760	Helianthus neglectus Heiser	New Mexico, United States
333	PI 673333	CM 587	Helianthus annuus L.	Manitoba, Canada
334	PI 673334	CM 586	Helianthus annuus L.	Manitoba, Canada
335	PI 673336	CM 361	Helianthus annuus L.	Manitoba, Canada
336	PI 673338	SFM 1	Helianthus annuus L.	Texas, United States
337	PI 673339	SFM 2	Helianthus annuus L.	Texas, United States
338	PI 673340	SFM 3	Helianthus annuus L.	Texas, United States
339	PI 673341	CM 592	Helianthus annuus L.	Manitoba, Canada
340	PI 673345	SDHAR1-HO84	Helianthus annuus L.	South Dakota, United States
341	PI 678787	HOLS1	Helianthus annuus L.	North Dakota, United States
342	PI 678789	HOLS3	Helianthus annuus L.	North Dakota, United States
