# Supplementary material for: Dissecting the genetic architecture of sunflower disc diameter using genome‐wide association study
Source: Plant Direct. 2024 Oct 9;8(10):e70010. doi: 10.1002/pld3.70010 (PMC11464090; doi:10.1002/pld3.70010)
Supplement: Supplementary file 11 — Table S2. Genotyped accessions by tGBS. A total of 274 sunflower accessions collected in different regions of the world and stored at the USDA‐ARS, NCRPIS were genotyped by tGBS technology. [file PLD3-8-e70010-s002.xlsx]

## Sheet: Table S2. Genotyped_accessions_
#	Accession	Origin	Latitude	Longitude
1	PI_650720	Andalucía, Spain	37.4622	-5.34839
2	PI_600716	Andalucía, Spain	37.4622	-5.34839
3	PI_633612	Andalucía, Spain	37.4622	-5.34839
4	PI_633613	Andalucía, Spain	37.4622	-5.34839
5	PI_633614	Andalucía, Spain	37.4622	-5.34839
6	PI_633615	Andalucía, Spain	37.4622	-5.34839
7	PI_641057	Andalucía, Spain	37.4622	-5.34839
8	PI_641058	Andalucía, Spain	37.4622	-5.34839
9	PI_641059	Andalucía, Spain	37.4622	-5.34839
10	PI_650396	Argentina	-38.4161	-63.6167
11	PI_650537	Argentina	-38.4161	-63.6167
12	PI_650538	Argentina	-38.4161	-63.6167
13	PI_650539	Argentina	-38.4161	-63.6167
14	PI_162675	Argentina	-38.4161	-63.6167
15	PI_162784	Argentina	-38.4161	-63.6167
16	PI_402584	Argentina	-38.4161	-63.6167
17	PI_402586	Argentina	-38.4161	-63.6167
18	PI_650796	Argentina	-38.4161	-63.6167
19	PI_650798	Argentina	-38.4161	-63.6167
20	PI_650811	Argentina	-38.4161	-63.6167
21	PI_650816	Argentina	-38.4161	-63.6167
22	PI_650830	Argentina	-38.4161	-63.6167
23	PI_650511	Arizona, United States	34.0489	-111.094
24	PI_432504	Arizona, United States	34.0489	-111.094
25	PI_432507	Arizona, United States	34.0489	-111.094
26	PI_432513	Arizona, United States	34.0489	-111.094
27	PI_432514	Arizona, United States	34.0489	-111.094
28	PI_406645	Australia	-25.2744	133.775
29	PI_378893	Buenos Aires, Argentina	-34.6037	-58.3816
30	PI_378894	Buenos Aires, Argentina	-34.6037	-58.3816
31	PI_650337	Bulgaria	42.7339	25.4858
32	PI_650338	Bulgaria	42.7339	25.4858
33	PI_664149	Bulgaria	42.7339	25.4858
34	PI_650781	Bulgaria	42.7339	25.4858
35	PI_650785	Bulgaria	42.7339	25.4858
36	PI_262515	Bulgaria	42.7339	25.4858
37	PI_476759	Bulgaria	42.7339	25.4858
38	PI_531390	Bulgaria	42.7339	25.4858
39	PI_664168	California, United States	36.7783	-119.418
40	PI_192943	China	35.8617	104.195
41	PI_650791	China	35.8617	104.195
42	PI_650793	China	35.8617	104.195
43	PI_664164	Connecticut, United States	41.5008	-72.7574
44	PI_600987	Connecticut, United States	41.5008	-72.7574
45	PI_193775	Ethiopia	9.145	40.4897
46	PI_471077	Former Serbia and Montenegro	42.7087	19.3744
47	PI_251901	Former, Soviet Union	42.2191	43.9704
48	PI_257640	Former, Soviet Union	42.2191	43.9704
49	PI_257641	Former, Soviet Union	42.2191	43.9704
50	PI_257642	Former, Soviet Union	42.2191	43.9704
51	PI_257643	Former, Soviet Union	42.2191	43.9704
52	PI_265099	Former, Soviet Union	42.2191	43.9704
53	PI_265103	Former, Soviet Union	42.2191	43.9704
54	PI_287231	Former, Soviet Union	42.2191	43.9704
55	PI_291411	Former, Soviet Union	42.2191	43.9704
56	PI_298632	Former, Soviet Union	42.2191	43.9704
57	PI_307941	Former, Soviet Union	42.2191	43.9704
58	PI_372173	Former, Soviet Union	42.2191	43.9704
59	PI_372174	Former, Soviet Union	42.2191	43.9704
60	PI_372176	Former, Soviet Union	42.2191	43.9704
61	PI_372178	Former, Soviet Union	42.2191	43.9704
62	PI_497243	Former, Soviet Union	42.2191	43.9704
63	PI_497249	Former, Soviet Union	42.2191	43.9704
64	PI_497250	Former, Soviet Union	42.2191	43.9704
65	PI_650362	France	46.2276	2.21375
66	PI_650363	France	46.2276	2.21375
67	PI_289622	France	46.2276	2.21375
68	PI_289623	France	46.2276	2.21375
69	PI_289624	France	46.2276	2.21375
70	PI_289625	France	46.2276	2.21375
71	PI_289626	France	46.2276	2.21375
72	PI_289627	France	46.2276	2.21375
73	PI_297475	France	46.2276	2.21375
74	PI_297476	France	46.2276	2.21375
75	PI_297477	France	46.2276	2.21375
76	PI_297479	France	46.2276	2.21375
77	PI_297480	France	46.2276	2.21375
78	PI_297481	France	46.2276	2.21375
79	PI_531350	France	46.2276	2.21375
80	PI_531393	France	46.2276	2.21375
81	PI_650364	Germany	51.1657	10.4515
82	PI_650365	Germany	51.1657	10.4515
83	PI_650368	Germany	51.1657	10.4515
84	PI_650369	Germany	51.1657	10.4515
85	PI_650370	Germany	51.1657	10.4515
86	PI_650372	Germany	51.1657	10.4515
87	PI_650375	Germany	51.1657	10.4515
88	PI_650379	Germany	51.1657	10.4515
89	PI_650381	Germany	51.1657	10.4515
90	PI_650406	Germany	51.1657	10.4515
91	PI_650407	Germany	51.1657	10.4515
92	PI_650408	Germany	51.1657	10.4515
93	PI_650409	Germany	51.1657	10.4515
94	PI_650411	Germany	51.1657	10.4515
95	PI_650412	Germany	51.1657	10.4515
96	PI_650438	Germany	51.1657	10.4515
97	PI_650442	Germany	51.1657	10.4515
98	PI_650443	Germany	51.1657	10.4515
99	PI_650339	Hungary	47.1625	19.5033
100	PI_291402	Hungary	47.1625	19.5033
101	PI_291407	Hungary	47.1625	19.5033
102	PI_507889	Hungary	47.1625	19.5033
103	PI_507892	Hungary	47.1625	19.5033
104	PI_507897	Hungary	47.1625	19.5033
105	PI_531338	Hungary	47.1625	19.5033
106	PI_531339	Hungary	47.1625	19.5033
107	PI_531342	Hungary	47.1625	19.5033
108	PI_531343	Hungary	47.1625	19.5033
109	PI_531348	Hungary	47.1625	19.5033
110	PI_531353	Hungary	47.1625	19.5033
111	PI_531360	Hungary	47.1625	19.5033
112	PI_531372	Hungary	47.1625	19.5033
113	PI_476658	Ialomi?a, Romania	44.627	27.2545
114	PI_531503	Idaho, United States	44.0682	-114.742
115	PI_226465	Iran	32.4279	53.688
116	PI_406022	Iran	32.4279	53.688
117	PI_253776	Iraq	33.2232	43.6793
118	PI_650342	Italy	41.8719	12.5674
119	PI_487194	Italy	41.8719	12.5674
120	PI_650655	Jilin Sheng, China	43.6743	126.184
121	PI_650656	Jilin Sheng, China	43.6743	126.184
122	PI_650657	Jilin Sheng, China	43.6743	126.184
123	PI_650660	Jilin Sheng, China	43.6743	126.184
124	PI_650662	Jilin Sheng, China	43.6743	126.184
125	PI_650664	Jilin Sheng, China	43.6743	126.184
126	PI_650789	Jilin Sheng, China	43.6743	126.184
127	PI_490282 (Check1)	Jordan	30.5852	36.2384
128	PI_650734	Krasnodar, Russian Federation	45.0393	38.9872
129	PI_496263	Liaoning Sheng, China	40.4588	124.063
130	PI_496264	Liaoning Sheng, China	40.4588	124.063
131	PI_496265	Liaoning Sheng, China	40.4588	124.063
132	PI_496266	Liaoning Sheng, China	40.4588	124.063
133	PI_664181	Manitoba, Canada	54.4991	-95.4993
134	PI_673341	Manitoba, Canada	54.4991	-95.4993
135	PI_517950	Manitoba, Canada	54.4991	-95.4993
136	PI_517951	Manitoba, Canada	54.4991	-95.4993
137	PI_517952	Manitoba, Canada	54.4991	-95.4993
138	PI_517955	Manitoba, Canada	54.4991	-95.4993
139	PI_517956	Manitoba, Canada	54.4991	-95.4993
140	PI_517957	Manitoba, Canada	54.4991	-95.4993
141	PI_517958	Manitoba, Canada	54.4991	-95.4993
142	PI_518651	Manitoba, Canada	54.4991	-95.4993
143	PI_518653	Manitoba, Canada	54.4991	-95.4993
144	PI_546356	Manitoba, Canada	54.4991	-95.4993
145	PI_546358	Manitoba, Canada	54.4991	-95.4993
146	PI_566825	Manitoba, Canada	54.4991	-95.4993
147	PI_566830	Manitoba, Canada	54.4991	-95.4993
148	PI_678789	North Dakota, United States	47.4678	-100.302
149	PI_678787	North Dakota, United States	47.4678	-100.302
150	PI_617028	North Dakota, United States	47.4678	-100.302
151	PI_490282C2 (Check2)	Jordan	30.5852	36.2384
152	PI_490282C3 (Check3)	Jordan	30.5852	36.2384
153	PI_650647	New Mexico, United States	34.1662	-106.026
154	PI_650552	North Dakota, United States	47.4678	-100.302
155	PI_650553	North Dakota, United States	47.4678	-100.302
156	PI_650561	North Dakota, United States	47.4678	-100.302
157	PI_650562	North Dakota, United States	47.4678	-100.302
158	PI_599764	North Dakota, United States	47.4678	-100.302
159	PI_599768	North Dakota, United States	47.4678	-100.302
160	PI_599984	North Dakota, United States	47.4678	-100.302
161	PI_664190	North Dakota, United States	47.4678	-100.302
162	PI_664191	North Dakota, United States	47.4678	-100.302
163	PI_664195	North Dakota, United States	47.4678	-100.302
164	PI_664196	North Dakota, United States	47.4678	-100.302
165	PI_664197	North Dakota, United States	47.4678	-100.302
166	PI_518773	North Dakota, United States	47.4678	-100.302
167	PI_518775	North Dakota, United States	47.4678	-100.302
168	PI_518777	North Dakota, United States	47.4678	-100.302
169	PI_539882	North Dakota, United States	47.4678	-100.302
170	PI_539899	North Dakota, United States	47.4678	-100.302
171	PI_539900	North Dakota, United States	47.4678	-100.302
172	PI_539901	North Dakota, United States	47.4678	-100.302
173	PI_539903	North Dakota, United States	47.4678	-100.302
174	PI_607920	North Dakota, United States	47.4678	-100.302
175	PI_607921	North Dakota, United States	47.4678	-100.302
176	PI_607922	North Dakota, United States	47.4678	-100.302
177	PI_607924	North Dakota, United States	47.4678	-100.302
178	PI_607925	North Dakota, United States	47.4678	-100.302
179	PI_617026	North Dakota, United States	47.4678	-100.302
180	PI_617027	North Dakota, United States	47.4678	-100.302
181	PI_617029	North Dakota, United States	47.4678	-100.302
182	PI_617098	North Dakota, United States	47.4678	-100.302
183	PI_617100	North Dakota, United States	47.4678	-100.302
184	PI_632340	North Dakota, United States	47.4678	-100.302
185	PI_633749	North Dakota, United States	47.4678	-100.302
186	PI_633750	North Dakota, United States	47.4678	-100.302
187	PI_639165	North Dakota, United States	47.4678	-100.302
188	PI_639166	North Dakota, United States	47.4678	-100.302
189	PI_639168	North Dakota, United States	47.4678	-100.302
190	PI_642773	North Dakota, United States	47.4678	-100.302
191	PI_667184	North Dakota, United States	47.4678	-100.302
192	PI_476853	Pennsylvania, United States	41.2033	-77.1945
193	PI_490319	Poland	51.9194	19.1451
194	PI_650343	Romania	45.9432	24.9668
195	PI_650471	Romania	45.9432	24.9668
196	PI_650472	Romania	45.9432	24.9668
197	PI_650473	Romania	45.9432	24.9668
198	PI_650493	Romania	45.9432	24.9668
199	PI_650497	Romania	45.9432	24.9668
200	PI_650505	Romania	45.9432	24.9668
201	PI_650540	Romania	45.9432	24.9668
202	PI_343805	Romania	45.9432	24.9668
203	PI_431518	Romania	45.9432	24.9668
204	PI_431519	Romania	45.9432	24.9668
205	PI_431521	Romania	45.9432	24.9668
206	PI_431522	Romania	45.9432	24.9668
207	PI_650795	Romania	45.9432	24.9668
208	PI_650385	Russian Federation	61.524	105.319
209	PI_650736	Russian Federation	61.524	105.319
210	PI_650778	Russian Federation	61.524	105.319
211	PI_650782	Russian Federation	61.524	105.319
212	PI_476357	Russian Federation	61.524	105.319
213	PI_497930	Russian Federation	61.524	105.319
214	PI_497931	Russian Federation	61.524	105.319
215	PI_379608	Serbia	44.0165	21.0059
216	PI_673345	South Dakota, United States	44.2125	-100.247
217	PI_650344	Spain	40.4637	-3.74922
218	PI_253416	Spain	40.4637	-3.74922
219	PI_536623	Spain	40.4637	-3.74922
220	PI_536624	Spain	40.4637	-3.74922
221	PI_536625	Spain	40.4637	-3.74922
222	PI_536626	Spain	40.4637	-3.74922
223	PI_536629	Spain	40.4637	-3.74922
224	PI_536630	Spain	40.4637	-3.74922
225	PI_631496	Spain	40.4637	-3.74922
226	PI_219649	Steiermark, Austria	47.2201	14.8675
227	PI_599754	Texas, United States	31.9686	-99.9018
228	PI_599755	Texas, United States	31.9686	-99.9018
229	PI_599773	Texas, United States	31.9686	-99.9018
230	PI_599774	Texas, United States	31.9686	-99.9018
231	PI_599775	Texas, United States	31.9686	-99.9018
232	PI_599777	Texas, United States	31.9686	-99.9018
233	PI_599778	Texas, United States	31.9686	-99.9018
234	PI_664161	Texas, United States	31.9686	-99.9018
235	PI_294658	Texas, United States	31.9686	-99.9018
236	PI_296287	Transvaal, South Africa	-33.631	19.4178
237	PI_296292	Transvaal, South Africa	-33.631	19.4178
238	PI_170393	Turkey	38.9637	35.2433
239	PI_170394	Turkey	38.9637	35.2433
240	PI_170418	Turkey	38.9637	35.2433
241	PI_170426	Turkey	38.9637	35.2433
242	PI_170431	Turkey	38.9637	35.2433
243	PI_171655	Turkey	38.9637	35.2433
244	PI_172907	Turkey	38.9637	35.2433
245	PI_175723	Turkey	38.9637	35.2433
246	PI_175724	Turkey	38.9637	35.2433
247	PI_175727	Turkey	38.9637	35.2433
248	PI_175732	Turkey	38.9637	35.2433
249	PI_176973	Turkey	38.9637	35.2433
250	PI_176974	Turkey	38.9637	35.2433
251	PI_176975	Turkey	38.9637	35.2433
252	PI_251464	Turkey	38.9637	35.2433
253	PI_490281	Turkey	38.9637	35.2433
254	PI_650350	Ukraine	48.3794	31.1656
255	PI_650352	Ukraine	48.3794	31.1656
256	PI_262520	Ukraine	48.3794	31.1656
257	PI_371934	Ukraine	48.3794	31.1656
258	PI_371935	Ukraine	48.3794	31.1656
259	PI_371936	Ukraine	48.3794	31.1656
260	PI_386239	Ukraine	48.3794	31.1656
261	PI_386320	Ukraine	48.3794	31.1656
262	PI_386321	Ukraine	48.3794	31.1656
263	PI_386322	Ukraine	48.3794	31.1656
264	PI_386323	Ukraine	48.3794	31.1656
265	PI_476358	Ukraine	48.3794	31.1656
266	PI_497244	Ukraine	48.3794	31.1656
267	PI_497245	Ukraine	48.3794	31.1656
268	PI_650533	Uncertain	NA	NA
269	PI_650534	Uncertain	NA	NA
270	PI_599760	United States	37.0902	-95.7129
271	PI_599763	United States	37.0902	-95.7129
272	PI_599776	United States	37.0902	-95.7129
273	PI_599779	United States	37.0902	-95.7129
274	PI_599786	United States	37.0902	-95.7129
275	PI_599787	United States	37.0902	-95.7129
276	PI_267665	Uruguay	-32.5228	-55.7658
