# Supplementary material for: Dissecting the genetic architecture of sunflower disc diameter using genome‐wide association study
Source: Plant Direct. 2024 Oct 9;8(10):e70010. doi: 10.1002/pld3.70010 (PMC11464090; doi:10.1002/pld3.70010)
Supplement: Supplementary file 12 — Table S3. Significant SNPs determined by farmCPU. The table shows the significant SNPs with position (POS), reference (REF), and alternative (ALT) alleles, SNP effect, standard error (SE), and p‐value detected by farmCPU method. [file PLD3-8-e70010-s001.xlsx]

## Sheet: Table S3. Head_Diameter.FarmCPU
	SNP	CHROM	POS	REF	ALT	Effect	SE	Head_Diameter.FarmCPU
1	NC_035435.2-160345299	3	160345299	G	T	-0.692873	0.140063	5.68e-08
2	NC_035436.2-20355884	4	20355884	A	G	0.633963	0.133816	3.39e-08
3	NC_035437.2-67450339	5	67450339	G	A	-1.10362	0.208126	6.76e-09
4	NC_035442.2-17467721	10	17467721	T	C	-1.7165	0.228723	1.06e-14
5	NC_035442.2-94651944	10	94651944	A	G	-1.33529	0.234733	2.35e-11
6	NC_035445.2-52020671	13	52020671	G	A	1.09666	0.22021	7.05e-08
7	NC_035445.2-100405520	13	100405520	C	A	0.560491	0.0898177	2.83e-11
8	NC_035448.2-31775666	16	31775666	G	T	-1.35138	0.266226	3.44e-08
