# Supplementary material for: Dissecting the genetic architecture of sunflower disc diameter using genome‐wide association study
Source: Plant Direct. 2024 Oct 9;8(10):e70010. doi: 10.1002/pld3.70010 (PMC11464090; doi:10.1002/pld3.70010)
Supplement: Supplementary file 13 — Table S4. Gene annotation with significant SNPs detected by farmCPU. In addition to the detected significant SNPs by farmCPU, it includes the information of genes annotated. Gene annotation was performed using the previously detected genes (http://ftp.ensemblgenomes.org/pub/plants/release-52/gff3/helianthus_annuus/) after applying 50 kb of upstream and downstream to the detected significant SNP positions. [file PLD3-8-e70010-s016.xlsx]

## Sheet: Table S4. GWAS_Regions_with_ann
#	Chr	Start	End	P-value	POS	REF	ALT	Effect	SE	SNP-Position	Start (Gene)	End (Gene)	GENE	Chain	N
1	3	160295299	160395299	5.68e-08	160345299	G	T	-0.692873	0.140063	NC_035435.2-160345299	160372723	160374334	LOC110930217	+	1611
2	3	160295299	160395299	5.68e-08	160345299	G	T	-0.692873	0.140063	NC_035435.2-160345299	160297865	160307482	LOC110932303	+	9617
3	4	20305884	20405884	3.39e-08	20355884	A	G	0.633963	0.133816	NC_035436.2-20355884	20360765	20365050	LOC110899024	+	4285
4	4	20305884	20405884	3.39e-08	20355884	A	G	0.633963	0.133816	NC_035436.2-20355884	20323729	20327934	LOC110899025	-	4205
5	4	20305884	20405884	3.39e-08	20355884	A	G	0.633963	0.133816	NC_035436.2-20355884	20309917	20312066	LOC110899026	+	2149
6	4	20305884	20405884	3.39e-08	20355884	A	G	0.633963	0.133816	NC_035436.2-20355884	20306518	20322544	LOC110899027	+	16026
7	4	20305884	20405884	3.39e-08	20355884	A	G	0.633963	0.133816	NC_035436.2-20355884	20367945	20370887	LOC110903133	+	2942
8	10	17417721	17517721	1.06e-14	17467721	T	C	-1.7165	0.228723	NC_035442.2-17467721	17493542	17494692	LOC118483017	+	1150
9	10	94601944	94701944	2.35e-11	94651944	A	G	-1.33529	0.234733	NC_035442.2-94651944	94691181	94694628	LOC118482906	+	3447
10	13	51970671	52070671	7.05e-08	52020671	G	A	1.09666	0.22021	NC_035445.2-52020671	52061219	52064748	LOC110897855	-	3529
11	13	51970671	52070671	7.05e-08	52020671	G	A	1.09666	0.22021	NC_035445.2-52020671	52056862	52061222	LOC110897856	+	4360
12	13	51970671	52070671	7.05e-08	52020671	G	A	1.09666	0.22021	NC_035445.2-52020671	52032567	52038824	LOC110897857	-	6257
13	13	51970671	52070671	7.05e-08	52020671	G	A	1.09666	0.22021	NC_035445.2-52020671	52027759	52030871	LOC110897858	+	3112
14	13	100355520	100455520	2.83e-11	100405520	C	A	0.560491	0.0898177	NC_035445.2-100405520	100367695	100369264	LOC110898814	+	1569
15	13	100355520	100455520	2.83e-11	100405520	C	A	0.560491	0.0898177	NC_035445.2-100405520	100447104	100449114	LOC110903046	+	2010
16	13	100355520	100455520	2.83e-11	100405520	C	A	0.560491	0.0898177	NC_035445.2-100405520	100379383	100383062	LOC118485575	+	3679
17	16	31725666	31825666	3.44e-08	31775666	G	T	-1.35138	0.266226	NC_035448.2-31775666	31733723	31736166	LOC110917719	-	2443
18	16	31725666	31825666	3.44e-08	31775666	G	T	-1.35138	0.266226	NC_035448.2-31775666	31738632	31740181	LOC110917735	+	1549
19	16	31725666	31825666	3.44e-08	31775666	G	T	-1.35138	0.266226	NC_035448.2-31775666	31761139	31762290	LOC110919168	-	1151
20	16	31725666	31825666	3.44e-08	31775666	G	T	-1.35138	0.266226	NC_035448.2-31775666	31801458	31801889	LOC110919169	-	431
21	16	31725666	31825666	3.44e-08	31775666	G	T	-1.35138	0.266226	NC_035448.2-31775666	31819148	31820254	LOC110919170	+	1106
