# Supplementary material for: Dissecting the genetic architecture of sunflower disc diameter using genome‐wide association study
Source: Plant Direct. 2024 Oct 9;8(10):e70010. doi: 10.1002/pld3.70010 (PMC11464090; doi:10.1002/pld3.70010)
Supplement: Supplementary file 14 — Table S5. Significant SNPs determined by MLM. The table shows the significant SNPs with position (POS), reference (REF), and alternative (ALT) alleles, SNP effect, standard error (SE), and p‐value detected by the MLM method. [file PLD3-8-e70010-s012.xlsx]

## Sheet: Table S5. Head_Diameter.MLM_sig
#	SNP	CHROM	POS	REF	ALT	Effect	SE	Head_Diameter.MLM
1	NC_035442.2-10938079	10	10938079	C	T	-2.2055	0.302989	3.7e-12
2	NC_035442.2-10965134	10	10965134	T	G	-1.99005	0.291391	5.66e-11
3	NC_035442.2-10965180	10	10965180	C	A	-1.99005	0.291391	5.66e-11
4	NC_035442.2-10965186	10	10965186	A	T	-1.99005	0.291391	5.66e-11
5	NC_035442.2-10965206	10	10965206	C	G	-2.21006	0.328711	1.06e-10
6	NC_035442.2-10965269	10	10965269	T	C	-1.99005	0.291391	5.66e-11
7	NC_035442.2-10965270	10	10965270	A	G	-1.99005	0.291391	5.66e-11
8	NC_035442.2-10965311	10	10965311	A	G	-1.99005	0.291391	5.66e-11
9	NC_035442.2-12398748	10	12398748	T	C	-2.04528	0.372117	9e-08
10	NC_035442.2-12398885	10	12398885	A	G	-2.29462	0.355507	5.04e-10
11	NC_035442.2-12812961	10	12812961	G	A	-1.95161	0.345841	4.23e-08
12	NC_035442.2-12813173	10	12813173	G	T	-1.95161	0.345841	4.23e-08
13	NC_035442.2-12813184	10	12813184	C	T	-1.95161	0.345841	4.23e-08
14	NC_035442.2-12813239	10	12813239	C	A	-1.95161	0.345841	4.23e-08
15	NC_035442.2-14559255	10	14559255	T	C	-2.40694	0.336815	8.39e-12
16	NC_035442.2-14716876	10	14716876	G	A	-2.37667	0.359531	2.05e-10
17	NC_035442.2-14716897	10	14716897	G	C	-2.04599	0.335388	3.67e-09
18	NC_035442.2-14738369	10	14738369	C	T	-2.23039	0.365813	3.74e-09
19	NC_035442.2-14738527	10	14738527	G	A	-2.23039	0.365813	3.74e-09
20	NC_035442.2-14773447	10	14773447	T	C	-2.05594	0.357995	2.51e-08
21	NC_035442.2-14786520	10	14786520	T	C	-2.37667	0.359531	2.05e-10
22	NC_035442.2-14792234	10	14792234	T	C	-2.20346	0.335684	2.68e-10
23	NC_035442.2-14794504	10	14794504	G	A	-2.23039	0.365813	3.74e-09
24	NC_035442.2-14794596	10	14794596	A	G	-1.47113	0.270617	1.22e-07
25	NC_035442.2-14797127	10	14797127	A	C	-2.23039	0.365813	3.74e-09
26	NC_035442.2-14797191	10	14797191	G	T	-2.23039	0.365813	3.74e-09
27	NC_035442.2-14797227	10	14797227	C	A	-2.23039	0.365813	3.74e-09
28	NC_035442.2-14804128	10	14804128	A	G	-2.07085	0.340749	4.16e-09
29	NC_035442.2-14804294	10	14804294	C	A	-2.07085	0.340749	4.16e-09
30	NC_035442.2-14804302	10	14804302	G	T	-2.23039	0.365813	3.74e-09
31	NC_035442.2-14821356	10	14821356	T	C	-2.19135	0.340273	5.47e-10
32	NC_035442.2-14879085	10	14879085	A	T	-1.77179	0.33157	1.94e-07
33	NC_035442.2-14879086	10	14879086	T	G	-1.77179	0.33157	1.94e-07
34	NC_035442.2-14879284	10	14879284	T	G	-1.77179	0.33157	1.94e-07
35	NC_035442.2-14879285	10	14879285	A	G	-1.77179	0.33157	1.94e-07
36	NC_035442.2-14923270	10	14923270	A	G	-1.78204	0.33081	1.57e-07
37	NC_035442.2-15143119	10	15143119	C	T	-2.23039	0.365813	3.74e-09
38	NC_035442.2-15143125	10	15143125	A	C	-2.07085	0.340749	4.16e-09
39	NC_035442.2-15143127	10	15143127	G	A	-2.23039	0.365813	3.74e-09
40	NC_035442.2-15143150	10	15143150	G	A	-2.23039	0.365813	3.74e-09
41	NC_035442.2-15144570	10	15144570	T	C	-2.07085	0.340749	4.16e-09
42	NC_035442.2-15144826	10	15144826	G	C	-2.23039	0.365813	3.74e-09
43	NC_035442.2-15167049	10	15167049	A	T	-2.23039	0.365813	3.74e-09
44	NC_035442.2-15167056	10	15167056	C	T	-2.23039	0.365813	3.74e-09
45	NC_035442.2-15167191	10	15167191	A	T	-1.88366	0.330325	3.1e-08
46	NC_035442.2-15167214	10	15167214	C	T	-2.23039	0.365813	3.74e-09
47	NC_035442.2-15271146	10	15271146	G	A	-2.01162	0.337118	7.59e-09
48	NC_035442.2-15271152	10	15271152	G	C	-2.07085	0.340749	4.16e-09
49	NC_035442.2-15271332	10	15271332	C	T	-2.23039	0.365813	3.74e-09
50	NC_035442.2-15303146	10	15303146	C	T	-2.07085	0.340749	4.16e-09
51	NC_035442.2-15323160	10	15323160	G	A	-1.90075	0.336176	4e-08
52	NC_035442.2-15323195	10	15323195	T	C	-1.90075	0.336176	4e-08
53	NC_035442.2-15323343	10	15323343	C	T	-1.9195	0.354674	1.38e-07
54	NC_035442.2-15336925	10	15336925	A	G	-1.90075	0.336176	4e-08
55	NC_035442.2-15637958	10	15637958	T	C	-2.31662	0.351913	2.41e-10
56	NC_035442.2-15638096	10	15638096	C	A	-2.31662	0.351913	2.41e-10
57	NC_035442.2-15638097	10	15638097	T	C	-2.23039	0.365813	3.74e-09
58	NC_035442.2-15638152	10	15638152	C	T	-2.31662	0.351913	2.41e-10
59	NC_035442.2-15646325	10	15646325	C	T	-2.31662	0.351913	2.41e-10
60	NC_035442.2-15646357	10	15646357	A	G	-2.31662	0.351913	2.41e-10
61	NC_035442.2-15646361	10	15646361	T	C	-2.31662	0.351913	2.41e-10
62	NC_035442.2-15646455	10	15646455	T	C	-2.31662	0.351913	2.41e-10
63	NC_035442.2-15646480	10	15646480	A	C	-2.31662	0.351913	2.41e-10
64	NC_035442.2-15671785	10	15671785	G	A	-2.16519	0.343244	1.16e-09
65	NC_035442.2-15671798	10	15671798	T	G	-2.16519	0.343244	1.16e-09
66	NC_035442.2-15671851	10	15671851	G	A	-2.16519	0.343244	1.16e-09
67	NC_035442.2-15671861	10	15671861	C	T	-2.16519	0.343244	1.16e-09
68	NC_035442.2-16355998	10	16355998	C	G	-2.14912	0.376796	3.08e-08
69	NC_035442.2-16356020	10	16356020	A	C	-2.25448	0.362293	1.86e-09
70	NC_035442.2-16356036	10	16356036	C	T	-2.25448	0.362293	1.86e-09
71	NC_035442.2-16356131	10	16356131	T	C	-2.25448	0.362293	1.86e-09
72	NC_035442.2-16356143	10	16356143	G	A	-2.25448	0.362293	1.86e-09
73	NC_035442.2-16411034	10	16411034	C	T	-2.08302	0.352008	9.91e-09
74	NC_035442.2-17013542	10	17013542	T	C	-1.85185	0.329118	4.61e-08
75	NC_035442.2-17408177	10	17408177	C	G	-2.47944	0.358018	3.19e-11
76	NC_035442.2-17411417	10	17411417	G	C	-2.40021	0.331351	4.61e-12
77	NC_035442.2-17411471	10	17411471	A	G	-2.26537	0.345615	2.83e-10
78	NC_035442.2-17411583	10	17411583	T	C	-2.40021	0.331351	4.61e-12
79	NC_035442.2-17411586	10	17411586	G	A	-2.33713	0.333572	1.96e-11
80	NC_035442.2-17414125	10	17414125	A	G	-1.92691	0.354516	1.23e-07
81	NC_035442.2-17460012	10	17460012	A	G	-2.44617	0.345461	1.25e-11
82	NC_035442.2-17467721	10	17467721	T	C	-2.57575	0.331825	1.75e-13
83	NC_035442.2-17852371	10	17852371	G	A	-2.20445	0.342111	5.36e-10
84	NC_035442.2-18728745	10	18728745	T	A	-2.07196	0.348513	8.55e-09
85	NC_035442.2-18728771	10	18728771	C	A	-2.07196	0.348513	8.55e-09
86	NC_035442.2-19651258	10	19651258	G	A	-1.73832	0.326466	2.14e-07
87	NC_035444.2-96987052	12	96987052	T	C	-3.52861	0.621966	3.61e-08
88	NC_035444.2-96987091	12	96987091	G	T	-3.6546	0.63659	2.54e-08
89	NC_035444.2-96987192	12	96987192	C	T	-3.6546	0.63659	2.54e-08
90	NC_035444.2-96987231	12	96987231	G	A	-3.6546	0.63659	2.54e-08
91	NC_035448.2-31753915	16	31753915	T	A	-2.64813	0.405107	3.14e-10
92	NC_035448.2-31753928	16	31753928	T	C	-2.4667	0.396948	1.96e-09
93	NC_035448.2-31753976	16	31753976	A	C	-2.4035	0.393558	3.54e-09
94	NC_035448.2-31754046	16	31754046	A	G	-2.57476	0.401164	6.2e-10
95	NC_035448.2-31754095	16	31754095	G	C	-2.64813	0.405107	3.14e-10
96	NC_035448.2-31754134	16	31754134	T	A	-2.57476	0.401164	6.2e-10
97	NC_035448.2-31754140	16	31754140	G	A	-2.57476	0.401164	6.2e-10
98	NC_035448.2-31754150	16	31754150	G	A	-2.4035	0.393558	3.54e-09
99	NC_035448.2-31754154	16	31754154	T	C	-2.57476	0.401164	6.2e-10
100	NC_035448.2-31775666	16	31775666	G	T	-2.67534	0.414779	5.17e-10
101	NC_035449.2-62707273	17	62707273	T	C	-3.93641	0.658781	7.26e-09
102	NC_035449.2-62707327	17	62707327	C	T	-3.93641	0.658781	7.26e-09
103	NC_035449.2-62707389	17	62707389	T	C	-3.93641	0.658781	7.26e-09
104	NC_035449.2-62707469	17	62707469	T	C	-3.93641	0.658781	7.26e-09
105	NC_035449.2-62707495	17	62707495	A	T	-3.93641	0.658781	7.26e-09
106	NC_035449.2-193166964	17	193166964	T	G	-2.49583	0.443155	4.48e-08
