# Supplementary material for: Dissecting the genetic architecture of sunflower disc diameter using genome‐wide association study
Source: Plant Direct. 2024 Oct 9;8(10):e70010. doi: 10.1002/pld3.70010 (PMC11464090; doi:10.1002/pld3.70010)
Supplement: Supplementary file 15 — Table S6. Gene annotation with significant SNPs detected by MLM. In addition to the detected significant SNPs by MLM, it includes the information of genes annotated. Gene annotation was performed using the previously detected genes (http://ftp.ensemblgenomes.org/pub/plants/release-52/gff3/helianthus_annuus/) after applying 50 kb of upstream and downstream to the detected significant SNP positions. [file PLD3-8-e70010-s003.xlsx]

## Sheet: Table S6. GWAS_Regions_with_ann
#	Chr	Start	End	P-value	POS	REF	ALT	Effect	SE	SNP-position	Start (Gene)	End (Gene)	GENE	Chain	N
1	10	10888079	10988079	3.7e-12	10938079	C	T	-2.2055	0.302989	NC_035442.2-10938079	10929585	10930061	LOC110880546	+	476
2	10	10888079	10988079	3.7e-12	10938079	C	T	-2.2055	0.302989	NC_035442.2-10938079	10908548	10909045	LOC110880547	-	497
3	10	10888079	10988079	3.7e-12	10938079	C	T	-2.2055	0.302989	NC_035442.2-10938079	10931826	10932939	LOC110880718	+	1113
4	10	10888079	10988079	3.7e-12	10938079	C	T	-2.2055	0.302989	NC_035442.2-10938079	10935625	10941066	LOC110883981	-	5441
5	10	10915134	11015134	5.66e-11	10965134	T	G	-1.99005	0.291391	NC_035442.2-10965134	10929585	10930061	LOC110880546	+	476
6	10	10915134	11015134	5.66e-11	10965134	T	G	-1.99005	0.291391	NC_035442.2-10965134	10931826	10932939	LOC110880718	+	1113
7	10	10915134	11015134	5.66e-11	10965134	T	G	-1.99005	0.291391	NC_035442.2-10965134	10935625	10941066	LOC110883981	-	5441
8	10	10915180	11015180	5.66e-11	10965180	C	A	-1.99005	0.291391	NC_035442.2-10965180	10929585	10930061	LOC110880546	+	476
9	10	10915180	11015180	5.66e-11	10965180	C	A	-1.99005	0.291391	NC_035442.2-10965180	10931826	10932939	LOC110880718	+	1113
10	10	10915180	11015180	5.66e-11	10965180	C	A	-1.99005	0.291391	NC_035442.2-10965180	10935625	10941066	LOC110883981	-	5441
11	10	10915186	11015186	5.66e-11	10965186	A	T	-1.99005	0.291391	NC_035442.2-10965186	10929585	10930061	LOC110880546	+	476
12	10	10915186	11015186	5.66e-11	10965186	A	T	-1.99005	0.291391	NC_035442.2-10965186	10931826	10932939	LOC110880718	+	1113
13	10	10915186	11015186	5.66e-11	10965186	A	T	-1.99005	0.291391	NC_035442.2-10965186	10935625	10941066	LOC110883981	-	5441
14	10	10915206	11015206	1.06e-10	10965206	C	G	-2.21006	0.328711	NC_035442.2-10965206	10929585	10930061	LOC110880546	+	476
15	10	10915206	11015206	1.06e-10	10965206	C	G	-2.21006	0.328711	NC_035442.2-10965206	10931826	10932939	LOC110880718	+	1113
16	10	10915206	11015206	1.06e-10	10965206	C	G	-2.21006	0.328711	NC_035442.2-10965206	10935625	10941066	LOC110883981	-	5441
17	10	10915269	11015269	5.66e-11	10965269	T	C	-1.99005	0.291391	NC_035442.2-10965269	10929585	10930061	LOC110880546	+	476
18	10	10915269	11015269	5.66e-11	10965269	T	C	-1.99005	0.291391	NC_035442.2-10965269	10931826	10932939	LOC110880718	+	1113
19	10	10915269	11015269	5.66e-11	10965269	T	C	-1.99005	0.291391	NC_035442.2-10965269	10935625	10941066	LOC110883981	-	5441
20	10	10915270	11015270	5.66e-11	10965270	A	G	-1.99005	0.291391	NC_035442.2-10965270	10929585	10930061	LOC110880546	+	476
21	10	10915270	11015270	5.66e-11	10965270	A	G	-1.99005	0.291391	NC_035442.2-10965270	10931826	10932939	LOC110880718	+	1113
22	10	10915270	11015270	5.66e-11	10965270	A	G	-1.99005	0.291391	NC_035442.2-10965270	10935625	10941066	LOC110883981	-	5441
23	10	10915311	11015311	5.66e-11	10965311	A	G	-1.99005	0.291391	NC_035442.2-10965311	10929585	10930061	LOC110880546	+	476
24	10	10915311	11015311	5.66e-11	10965311	A	G	-1.99005	0.291391	NC_035442.2-10965311	10931826	10932939	LOC110880718	+	1113
25	10	10915311	11015311	5.66e-11	10965311	A	G	-1.99005	0.291391	NC_035442.2-10965311	10935625	10941066	LOC110883981	-	5441
26	10	12348748	12448748	9e-08	12398748	T	C	-2.04528	0.372117	NC_035442.2-12398748	12377330	12378022	LOC110880569	+	692
27	10	12348748	12448748	9e-08	12398748	T	C	-2.04528	0.372117	NC_035442.2-12398748	12437931	12439308	LOC110880739	-	1377
28	10	12348748	12448748	9e-08	12398748	T	C	-2.04528	0.372117	NC_035442.2-12398748	12383530	12384831	LOC110884009	+	1301
29	10	12348748	12448748	9e-08	12398748	T	C	-2.04528	0.372117	NC_035442.2-12398748	12387081	12390826	LOC110884010	-	3745
30	10	12348748	12448748	9e-08	12398748	T	C	-2.04528	0.372117	NC_035442.2-12398748	12393157	12400022	LOC110884011	-	6865
31	10	12348748	12448748	9e-08	12398748	T	C	-2.04528	0.372117	NC_035442.2-12398748	12402571	12405431	LOC110884012	+	2860
32	10	12348748	12448748	9e-08	12398748	T	C	-2.04528	0.372117	NC_035442.2-12398748	12410331	12413678	LOC110884013	-	3347
33	10	12348748	12448748	9e-08	12398748	T	C	-2.04528	0.372117	NC_035442.2-12398748	12414023	12415532	LOC118483367	-	1509
34	10	12348885	12448885	5.04e-10	12398885	A	G	-2.29462	0.355507	NC_035442.2-12398885	12377330	12378022	LOC110880569	+	692
35	10	12348885	12448885	5.04e-10	12398885	A	G	-2.29462	0.355507	NC_035442.2-12398885	12437931	12439308	LOC110880739	-	1377
36	10	12348885	12448885	5.04e-10	12398885	A	G	-2.29462	0.355507	NC_035442.2-12398885	12383530	12384831	LOC110884009	+	1301
37	10	12348885	12448885	5.04e-10	12398885	A	G	-2.29462	0.355507	NC_035442.2-12398885	12387081	12390826	LOC110884010	-	3745
38	10	12348885	12448885	5.04e-10	12398885	A	G	-2.29462	0.355507	NC_035442.2-12398885	12393157	12400022	LOC110884011	-	6865
39	10	12348885	12448885	5.04e-10	12398885	A	G	-2.29462	0.355507	NC_035442.2-12398885	12402571	12405431	LOC110884012	+	2860
40	10	12348885	12448885	5.04e-10	12398885	A	G	-2.29462	0.355507	NC_035442.2-12398885	12410331	12413678	LOC110884013	-	3347
41	10	12348885	12448885	5.04e-10	12398885	A	G	-2.29462	0.355507	NC_035442.2-12398885	12414023	12415532	LOC118483367	-	1509
42	10	12762961	12862961	4.23e-08	12812961	G	A	-1.95161	0.345841	NC_035442.2-12812961	12794992	12795552	LOC110880581	-	560
43	10	12762961	12862961	4.23e-08	12812961	G	A	-1.95161	0.345841	NC_035442.2-12812961	12837920	12838318	LOC110880582	-	398
44	10	12762961	12862961	4.23e-08	12812961	G	A	-1.95161	0.345841	NC_035442.2-12812961	12810196	12815382	LOC110884019	-	5186
45	10	12763173	12863173	4.23e-08	12813173	G	T	-1.95161	0.345841	NC_035442.2-12813173	12794992	12795552	LOC110880581	-	560
46	10	12763173	12863173	4.23e-08	12813173	G	T	-1.95161	0.345841	NC_035442.2-12813173	12837920	12838318	LOC110880582	-	398
47	10	12763173	12863173	4.23e-08	12813173	G	T	-1.95161	0.345841	NC_035442.2-12813173	12810196	12815382	LOC110884019	-	5186
48	10	12763184	12863184	4.23e-08	12813184	C	T	-1.95161	0.345841	NC_035442.2-12813184	12794992	12795552	LOC110880581	-	560
49	10	12763184	12863184	4.23e-08	12813184	C	T	-1.95161	0.345841	NC_035442.2-12813184	12837920	12838318	LOC110880582	-	398
50	10	12763184	12863184	4.23e-08	12813184	C	T	-1.95161	0.345841	NC_035442.2-12813184	12810196	12815382	LOC110884019	-	5186
51	10	12763239	12863239	4.23e-08	12813239	C	A	-1.95161	0.345841	NC_035442.2-12813239	12794992	12795552	LOC110880581	-	560
52	10	12763239	12863239	4.23e-08	12813239	C	A	-1.95161	0.345841	NC_035442.2-12813239	12837920	12838318	LOC110880582	-	398
53	10	12763239	12863239	4.23e-08	12813239	C	A	-1.95161	0.345841	NC_035442.2-12813239	12810196	12815382	LOC110884019	-	5186
54	10	14723447	14823447	2.51e-08	14773447	T	C	-2.05594	0.357995	NC_035442.2-14773447	14800652	14801092	LOC110880637	-	440
55	10	14736520	14836520	2.05e-10	14786520	T	C	-2.37667	0.359531	NC_035442.2-14786520	14800652	14801092	LOC110880637	-	440
56	10	14742234	14842234	2.68e-10	14792234	T	C	-2.20346	0.335684	NC_035442.2-14792234	14800652	14801092	LOC110880637	-	440
57	10	14744504	14844504	3.74e-09	14794504	G	A	-2.23039	0.365813	NC_035442.2-14794504	14800652	14801092	LOC110880637	-	440
58	10	14744596	14844596	1.22e-07	14794596	A	G	-1.47113	0.270617	NC_035442.2-14794596	14800652	14801092	LOC110880637	-	440
59	10	14747127	14847127	3.74e-09	14797127	A	C	-2.23039	0.365813	NC_035442.2-14797127	14800652	14801092	LOC110880637	-	440
60	10	14747191	14847191	3.74e-09	14797191	G	T	-2.23039	0.365813	NC_035442.2-14797191	14800652	14801092	LOC110880637	-	440
61	10	14747227	14847227	3.74e-09	14797227	C	A	-2.23039	0.365813	NC_035442.2-14797227	14800652	14801092	LOC110880637	-	440
62	10	14754128	14854128	4.16e-09	14804128	A	G	-2.07085	0.340749	NC_035442.2-14804128	14800652	14801092	LOC110880637	-	440
63	10	14754294	14854294	4.16e-09	14804294	C	A	-2.07085	0.340749	NC_035442.2-14804294	14800652	14801092	LOC110880637	-	440
64	10	14754302	14854302	3.74e-09	14804302	G	T	-2.23039	0.365813	NC_035442.2-14804302	14800652	14801092	LOC110880637	-	440
65	10	14771356	14871356	5.47e-10	14821356	T	C	-2.19135	0.340273	NC_035442.2-14821356	14800652	14801092	LOC110880637	-	440
66	10	15093119	15193119	3.74e-09	15143119	C	T	-2.23039	0.365813	NC_035442.2-15143119	15139071	15140282	LOC110880649	+	1211
67	10	15093125	15193125	4.16e-09	15143125	A	C	-2.07085	0.340749	NC_035442.2-15143125	15139071	15140282	LOC110880649	+	1211
68	10	15093127	15193127	3.74e-09	15143127	G	A	-2.23039	0.365813	NC_035442.2-15143127	15139071	15140282	LOC110880649	+	1211
69	10	15093150	15193150	3.74e-09	15143150	G	A	-2.23039	0.365813	NC_035442.2-15143150	15139071	15140282	LOC110880649	+	1211
70	10	15094570	15194570	4.16e-09	15144570	T	C	-2.07085	0.340749	NC_035442.2-15144570	15139071	15140282	LOC110880649	+	1211
71	10	15094826	15194826	3.74e-09	15144826	G	C	-2.23039	0.365813	NC_035442.2-15144826	15139071	15140282	LOC110880649	+	1211
72	10	15117049	15217049	3.74e-09	15167049	A	T	-2.23039	0.365813	NC_035442.2-15167049	15139071	15140282	LOC110880649	+	1211
73	10	15117056	15217056	3.74e-09	15167056	C	T	-2.23039	0.365813	NC_035442.2-15167056	15139071	15140282	LOC110880649	+	1211
74	10	15117191	15217191	3.1e-08	15167191	A	T	-1.88366	0.330325	NC_035442.2-15167191	15139071	15140282	LOC110880649	+	1211
75	10	15117214	15217214	3.74e-09	15167214	C	T	-2.23039	0.365813	NC_035442.2-15167214	15139071	15140282	LOC110880649	+	1211
76	10	15221146	15321146	7.59e-09	15271146	G	A	-2.01162	0.337118	NC_035442.2-15271146	15226765	15229746	LOC110880638	-	2981
77	10	15221146	15321146	7.59e-09	15271146	G	A	-2.01162	0.337118	NC_035442.2-15271146	15231974	15233032	LOC110880639	-	1058
78	10	15221146	15321146	7.59e-09	15271146	G	A	-2.01162	0.337118	NC_035442.2-15271146	15238885	15259992	LOC110880641	-	21107
79	10	15221146	15321146	7.59e-09	15271146	G	A	-2.01162	0.337118	NC_035442.2-15271146	15238280	15238859	LOC110880782	-	579
80	10	15221146	15321146	7.59e-09	15271146	G	A	-2.01162	0.337118	NC_035442.2-15271146	15300205	15300591	LOC110880818	+	386
81	10	15221146	15321146	7.59e-09	15271146	G	A	-2.01162	0.337118	NC_035442.2-15271146	15261758	15262198	LOC118482597	-	440
82	10	15221146	15321146	7.59e-09	15271146	G	A	-2.01162	0.337118	NC_035442.2-15271146	15237267	15237839	LOC118482897	-	572
83	10	15221146	15321146	7.59e-09	15271146	G	A	-2.01162	0.337118	NC_035442.2-15271146	15233530	15234080	LOC118483331	-	550
84	10	15221152	15321152	4.16e-09	15271152	G	C	-2.07085	0.340749	NC_035442.2-15271152	15226765	15229746	LOC110880638	-	2981
85	10	15221152	15321152	4.16e-09	15271152	G	C	-2.07085	0.340749	NC_035442.2-15271152	15231974	15233032	LOC110880639	-	1058
86	10	15221152	15321152	4.16e-09	15271152	G	C	-2.07085	0.340749	NC_035442.2-15271152	15238885	15259992	LOC110880641	-	21107
87	10	15221152	15321152	4.16e-09	15271152	G	C	-2.07085	0.340749	NC_035442.2-15271152	15238280	15238859	LOC110880782	-	579
88	10	15221152	15321152	4.16e-09	15271152	G	C	-2.07085	0.340749	NC_035442.2-15271152	15300205	15300591	LOC110880818	+	386
89	10	15221152	15321152	4.16e-09	15271152	G	C	-2.07085	0.340749	NC_035442.2-15271152	15261758	15262198	LOC118482597	-	440
90	10	15221152	15321152	4.16e-09	15271152	G	C	-2.07085	0.340749	NC_035442.2-15271152	15237267	15237839	LOC118482897	-	572
91	10	15221152	15321152	4.16e-09	15271152	G	C	-2.07085	0.340749	NC_035442.2-15271152	15233530	15234080	LOC118483331	-	550
92	10	15221332	15321332	3.74e-09	15271332	C	T	-2.23039	0.365813	NC_035442.2-15271332	15226765	15229746	LOC110880638	-	2981
93	10	15221332	15321332	3.74e-09	15271332	C	T	-2.23039	0.365813	NC_035442.2-15271332	15231974	15233032	LOC110880639	-	1058
94	10	15221332	15321332	3.74e-09	15271332	C	T	-2.23039	0.365813	NC_035442.2-15271332	15238885	15259992	LOC110880641	-	21107
95	10	15221332	15321332	3.74e-09	15271332	C	T	-2.23039	0.365813	NC_035442.2-15271332	15238280	15238859	LOC110880782	-	579
96	10	15221332	15321332	3.74e-09	15271332	C	T	-2.23039	0.365813	NC_035442.2-15271332	15300205	15300591	LOC110880818	+	386
97	10	15221332	15321332	3.74e-09	15271332	C	T	-2.23039	0.365813	NC_035442.2-15271332	15261758	15262198	LOC118482597	-	440
98	10	15221332	15321332	3.74e-09	15271332	C	T	-2.23039	0.365813	NC_035442.2-15271332	15237267	15237839	LOC118482897	-	572
99	10	15221332	15321332	3.74e-09	15271332	C	T	-2.23039	0.365813	NC_035442.2-15271332	15233530	15234080	LOC118483331	-	550
100	10	15253146	15353146	4.16e-09	15303146	C	T	-2.07085	0.340749	NC_035442.2-15303146	15238885	15259992	LOC110880641	-	6846
101	10	15253146	15353146	4.16e-09	15303146	C	T	-2.07085	0.340749	NC_035442.2-15303146	15300205	15300591	LOC110880818	+	386
102	10	15253146	15353146	4.16e-09	15303146	C	T	-2.07085	0.340749	NC_035442.2-15303146	15261758	15262198	LOC118482597	-	440
103	10	15273160	15373160	4e-08	15323160	G	A	-1.90075	0.336176	NC_035442.2-15323160	15358812	15360464	LOC110880817	-	1652
104	10	15273160	15373160	4e-08	15323160	G	A	-1.90075	0.336176	NC_035442.2-15323160	15300205	15300591	LOC110880818	+	386
105	10	15273195	15373195	4e-08	15323195	T	C	-1.90075	0.336176	NC_035442.2-15323195	15358812	15360464	LOC110880817	-	1652
106	10	15273195	15373195	4e-08	15323195	T	C	-1.90075	0.336176	NC_035442.2-15323195	15300205	15300591	LOC110880818	+	386
107	10	15273343	15373343	1.38e-07	15323343	C	T	-1.9195	0.354674	NC_035442.2-15323343	15358812	15360464	LOC110880817	-	1652
108	10	15273343	15373343	1.38e-07	15323343	C	T	-1.9195	0.354674	NC_035442.2-15323343	15300205	15300591	LOC110880818	+	386
109	10	15286925	15386925	4e-08	15336925	A	G	-1.90075	0.336176	NC_035442.2-15336925	15376368	15377256	LOC110880816	+	888
110	10	15286925	15386925	4e-08	15336925	A	G	-1.90075	0.336176	NC_035442.2-15336925	15358812	15360464	LOC110880817	-	1652
111	10	15286925	15386925	4e-08	15336925	A	G	-1.90075	0.336176	NC_035442.2-15336925	15300205	15300591	LOC110880818	+	386
112	10	15587958	15687958	2.41e-10	15637958	T	C	-2.31662	0.351913	NC_035442.2-15637958	15621368	15621473	LOC118483526	-	105
113	10	15588096	15688096	2.41e-10	15638096	C	A	-2.31662	0.351913	NC_035442.2-15638096	15621368	15621473	LOC118483526	-	105
114	10	15588097	15688097	3.74e-09	15638097	T	C	-2.23039	0.365813	NC_035442.2-15638097	15621368	15621473	LOC118483526	-	105
115	10	15588152	15688152	2.41e-10	15638152	C	T	-2.31662	0.351913	NC_035442.2-15638152	15621368	15621473	LOC118483526	-	105
116	10	15596325	15696325	2.41e-10	15646325	C	T	-2.31662	0.351913	NC_035442.2-15646325	15621368	15621473	LOC118483526	-	105
117	10	15596357	15696357	2.41e-10	15646357	A	G	-2.31662	0.351913	NC_035442.2-15646357	15621368	15621473	LOC118483526	-	105
118	10	15596361	15696361	2.41e-10	15646361	T	C	-2.31662	0.351913	NC_035442.2-15646361	15621368	15621473	LOC118483526	-	105
119	10	15596455	15696455	2.41e-10	15646455	T	C	-2.31662	0.351913	NC_035442.2-15646455	15621368	15621473	LOC118483526	-	105
120	10	15596480	15696480	2.41e-10	15646480	A	C	-2.31662	0.351913	NC_035442.2-15646480	15621368	15621473	LOC118483526	-	105
121	10	16305998	16405998	3.08e-08	16355998	C	G	-2.14912	0.376796	NC_035442.2-16355998	16345816	16349347	LOC110884087	-	3531
122	10	16305998	16405998	3.08e-08	16355998	C	G	-2.14912	0.376796	NC_035442.2-16355998	16339835	16343713	LOC110884089	+	3878
123	10	16306020	16406020	1.86e-09	16356020	A	C	-2.25448	0.362293	NC_035442.2-16356020	16345816	16349347	LOC110884087	-	3531
124	10	16306020	16406020	1.86e-09	16356020	A	C	-2.25448	0.362293	NC_035442.2-16356020	16339835	16343713	LOC110884089	+	3878
125	10	16306036	16406036	1.86e-09	16356036	C	T	-2.25448	0.362293	NC_035442.2-16356036	16345816	16349347	LOC110884087	-	3531
126	10	16306036	16406036	1.86e-09	16356036	C	T	-2.25448	0.362293	NC_035442.2-16356036	16339835	16343713	LOC110884089	+	3878
127	10	16306131	16406131	1.86e-09	16356131	T	C	-2.25448	0.362293	NC_035442.2-16356131	16345816	16349347	LOC110884087	-	3531
128	10	16306131	16406131	1.86e-09	16356131	T	C	-2.25448	0.362293	NC_035442.2-16356131	16339835	16343713	LOC110884089	+	3878
129	10	16306143	16406143	1.86e-09	16356143	G	A	-2.25448	0.362293	NC_035442.2-16356143	16345816	16349347	LOC110884087	-	3531
130	10	16306143	16406143	1.86e-09	16356143	G	A	-2.25448	0.362293	NC_035442.2-16356143	16339835	16343713	LOC110884089	+	3878
131	10	16361034	16461034	9.91e-09	16411034	C	T	-2.08302	0.352008	NC_035442.2-16411034	16415231	16416703	LOC118483009	+	1472
132	10	16963542	17063542	4.61e-08	17013542	T	C	-1.85185	0.329118	NC_035442.2-17013542	16989687	16990289	LOC110880645	-	602
133	10	16963542	17063542	4.61e-08	17013542	T	C	-1.85185	0.329118	NC_035442.2-17013542	17037189	17038917	LOC110880648	-	1728
134	10	16963542	17063542	4.61e-08	17013542	T	C	-1.85185	0.329118	NC_035442.2-17013542	17060108	17065681	LOC110884070	+	3434
135	10	17358177	17458177	3.19e-11	17408177	C	G	-2.47944	0.358018	NC_035442.2-17408177	17371170	17374510	LOC110884113	+	3340
136	10	17361417	17461417	4.61e-12	17411417	G	C	-2.40021	0.331351	NC_035442.2-17411417	17371170	17374510	LOC110884113	+	3340
137	10	17361471	17461471	2.83e-10	17411471	A	G	-2.26537	0.345615	NC_035442.2-17411471	17371170	17374510	LOC110884113	+	3340
138	10	17361583	17461583	4.61e-12	17411583	T	C	-2.40021	0.331351	NC_035442.2-17411583	17371170	17374510	LOC110884113	+	3340
139	10	17361586	17461586	1.96e-11	17411586	G	A	-2.33713	0.333572	NC_035442.2-17411586	17371170	17374510	LOC110884113	+	3340
140	10	17364125	17464125	1.23e-07	17414125	A	G	-1.92691	0.354516	NC_035442.2-17414125	17371170	17374510	LOC110884113	+	3340
141	10	17410012	17510012	1.25e-11	17460012	A	G	-2.44617	0.345461	NC_035442.2-17460012	17493542	17494692	LOC118483017	+	1150
142	10	17417721	17517721	1.75e-13	17467721	T	C	-2.57575	0.331825	NC_035442.2-17467721	17493542	17494692	LOC118483017	+	1150
143	10	17802371	17902371	5.36e-10	17852371	G	A	-2.20445	0.342111	NC_035442.2-17852371	17826134	17847858	LOC110884107	-	21724
144	10	19601258	19701258	2.14e-07	19651258	G	A	-1.73832	0.326466	NC_035442.2-19651258	19650801	19652243	LOC110884135	-	1442
145	10	19601258	19701258	2.14e-07	19651258	G	A	-1.73832	0.326466	NC_035442.2-19651258	19655680	19660622	LOC110884136	+	4942
146	10	19601258	19701258	2.14e-07	19651258	G	A	-1.73832	0.326466	NC_035442.2-19651258	19665689	19671661	LOC110884137	+	5972
147	12	96937052	97037052	3.61e-08	96987052	T	C	-3.52861	0.621966	NC_035444.2-96987052	96996091	97001447	LOC118484981	-	5356
148	12	96937052	97037052	3.61e-08	96987052	T	C	-3.52861	0.621966	NC_035444.2-96987052	97026116	97026222	LOC118485206	+	106
149	12	96937091	97037091	2.54e-08	96987091	G	T	-3.6546	0.63659	NC_035444.2-96987091	96996091	97001447	LOC118484981	-	5356
150	12	96937091	97037091	2.54e-08	96987091	G	T	-3.6546	0.63659	NC_035444.2-96987091	97026116	97026222	LOC118485206	+	106
151	12	96937192	97037192	2.54e-08	96987192	C	T	-3.6546	0.63659	NC_035444.2-96987192	96996091	97001447	LOC118484981	-	5356
152	12	96937192	97037192	2.54e-08	96987192	C	T	-3.6546	0.63659	NC_035444.2-96987192	97026116	97026222	LOC118485206	+	106
153	12	96937231	97037231	2.54e-08	96987231	G	A	-3.6546	0.63659	NC_035444.2-96987231	96996091	97001447	LOC118484981	-	5356
154	12	96937231	97037231	2.54e-08	96987231	G	A	-3.6546	0.63659	NC_035444.2-96987231	97026116	97026222	LOC118485206	+	106
155	16	31703915	31803915	3.14e-10	31753915	T	A	-2.64813	0.405107	NC_035448.2-31753915	31733723	31736166	LOC110917719	-	2443
156	16	31703915	31803915	3.14e-10	31753915	T	A	-2.64813	0.405107	NC_035448.2-31753915	31738632	31740181	LOC110917735	+	1549
157	16	31703915	31803915	3.14e-10	31753915	T	A	-2.64813	0.405107	NC_035448.2-31753915	31704721	31708279	LOC110919167	-	3558
158	16	31703915	31803915	3.14e-10	31753915	T	A	-2.64813	0.405107	NC_035448.2-31753915	31761139	31762290	LOC110919168	-	1151
159	16	31703915	31803915	3.14e-10	31753915	T	A	-2.64813	0.405107	NC_035448.2-31753915	31801458	31801889	LOC110919169	-	431
160	16	31703928	31803928	1.96e-09	31753928	T	C	-2.4667	0.396948	NC_035448.2-31753928	31733723	31736166	LOC110917719	-	2443
161	16	31703928	31803928	1.96e-09	31753928	T	C	-2.4667	0.396948	NC_035448.2-31753928	31738632	31740181	LOC110917735	+	1549
162	16	31703928	31803928	1.96e-09	31753928	T	C	-2.4667	0.396948	NC_035448.2-31753928	31704721	31708279	LOC110919167	-	3558
163	16	31703928	31803928	1.96e-09	31753928	T	C	-2.4667	0.396948	NC_035448.2-31753928	31761139	31762290	LOC110919168	-	1151
164	16	31703928	31803928	1.96e-09	31753928	T	C	-2.4667	0.396948	NC_035448.2-31753928	31801458	31801889	LOC110919169	-	431
165	16	31703976	31803976	3.54e-09	31753976	A	C	-2.4035	0.393558	NC_035448.2-31753976	31733723	31736166	LOC110917719	-	2443
166	16	31703976	31803976	3.54e-09	31753976	A	C	-2.4035	0.393558	NC_035448.2-31753976	31738632	31740181	LOC110917735	+	1549
167	16	31703976	31803976	3.54e-09	31753976	A	C	-2.4035	0.393558	NC_035448.2-31753976	31704721	31708279	LOC110919167	-	3558
168	16	31703976	31803976	3.54e-09	31753976	A	C	-2.4035	0.393558	NC_035448.2-31753976	31761139	31762290	LOC110919168	-	1151
169	16	31703976	31803976	3.54e-09	31753976	A	C	-2.4035	0.393558	NC_035448.2-31753976	31801458	31801889	LOC110919169	-	431
170	16	31704046	31804046	6.2e-10	31754046	A	G	-2.57476	0.401164	NC_035448.2-31754046	31733723	31736166	LOC110917719	-	2443
171	16	31704046	31804046	6.2e-10	31754046	A	G	-2.57476	0.401164	NC_035448.2-31754046	31738632	31740181	LOC110917735	+	1549
172	16	31704046	31804046	6.2e-10	31754046	A	G	-2.57476	0.401164	NC_035448.2-31754046	31704721	31708279	LOC110919167	-	3558
173	16	31704046	31804046	6.2e-10	31754046	A	G	-2.57476	0.401164	NC_035448.2-31754046	31761139	31762290	LOC110919168	-	1151
174	16	31704046	31804046	6.2e-10	31754046	A	G	-2.57476	0.401164	NC_035448.2-31754046	31801458	31801889	LOC110919169	-	431
175	16	31704095	31804095	3.14e-10	31754095	G	C	-2.64813	0.405107	NC_035448.2-31754095	31733723	31736166	LOC110917719	-	2443
176	16	31704095	31804095	3.14e-10	31754095	G	C	-2.64813	0.405107	NC_035448.2-31754095	31738632	31740181	LOC110917735	+	1549
177	16	31704095	31804095	3.14e-10	31754095	G	C	-2.64813	0.405107	NC_035448.2-31754095	31704721	31708279	LOC110919167	-	3558
178	16	31704095	31804095	3.14e-10	31754095	G	C	-2.64813	0.405107	NC_035448.2-31754095	31761139	31762290	LOC110919168	-	1151
179	16	31704095	31804095	3.14e-10	31754095	G	C	-2.64813	0.405107	NC_035448.2-31754095	31801458	31801889	LOC110919169	-	431
180	16	31704134	31804134	6.2e-10	31754134	T	A	-2.57476	0.401164	NC_035448.2-31754134	31733723	31736166	LOC110917719	-	2443
181	16	31704134	31804134	6.2e-10	31754134	T	A	-2.57476	0.401164	NC_035448.2-31754134	31738632	31740181	LOC110917735	+	1549
182	16	31704134	31804134	6.2e-10	31754134	T	A	-2.57476	0.401164	NC_035448.2-31754134	31704721	31708279	LOC110919167	-	3558
183	16	31704134	31804134	6.2e-10	31754134	T	A	-2.57476	0.401164	NC_035448.2-31754134	31761139	31762290	LOC110919168	-	1151
184	16	31704134	31804134	6.2e-10	31754134	T	A	-2.57476	0.401164	NC_035448.2-31754134	31801458	31801889	LOC110919169	-	431
185	16	31704140	31804140	6.2e-10	31754140	G	A	-2.57476	0.401164	NC_035448.2-31754140	31733723	31736166	LOC110917719	-	2443
186	16	31704140	31804140	6.2e-10	31754140	G	A	-2.57476	0.401164	NC_035448.2-31754140	31738632	31740181	LOC110917735	+	1549
187	16	31704140	31804140	6.2e-10	31754140	G	A	-2.57476	0.401164	NC_035448.2-31754140	31704721	31708279	LOC110919167	-	3558
188	16	31704140	31804140	6.2e-10	31754140	G	A	-2.57476	0.401164	NC_035448.2-31754140	31761139	31762290	LOC110919168	-	1151
189	16	31704140	31804140	6.2e-10	31754140	G	A	-2.57476	0.401164	NC_035448.2-31754140	31801458	31801889	LOC110919169	-	431
190	16	31704150	31804150	3.54e-09	31754150	G	A	-2.4035	0.393558	NC_035448.2-31754150	31733723	31736166	LOC110917719	-	2443
191	16	31704150	31804150	3.54e-09	31754150	G	A	-2.4035	0.393558	NC_035448.2-31754150	31738632	31740181	LOC110917735	+	1549
192	16	31704150	31804150	3.54e-09	31754150	G	A	-2.4035	0.393558	NC_035448.2-31754150	31704721	31708279	LOC110919167	-	3558
193	16	31704150	31804150	3.54e-09	31754150	G	A	-2.4035	0.393558	NC_035448.2-31754150	31761139	31762290	LOC110919168	-	1151
194	16	31704150	31804150	3.54e-09	31754150	G	A	-2.4035	0.393558	NC_035448.2-31754150	31801458	31801889	LOC110919169	-	431
195	16	31704154	31804154	6.2e-10	31754154	T	C	-2.57476	0.401164	NC_035448.2-31754154	31733723	31736166	LOC110917719	-	2443
196	16	31704154	31804154	6.2e-10	31754154	T	C	-2.57476	0.401164	NC_035448.2-31754154	31738632	31740181	LOC110917735	+	1549
197	16	31704154	31804154	6.2e-10	31754154	T	C	-2.57476	0.401164	NC_035448.2-31754154	31704721	31708279	LOC110919167	-	3558
198	16	31704154	31804154	6.2e-10	31754154	T	C	-2.57476	0.401164	NC_035448.2-31754154	31761139	31762290	LOC110919168	-	1151
199	16	31704154	31804154	6.2e-10	31754154	T	C	-2.57476	0.401164	NC_035448.2-31754154	31801458	31801889	LOC110919169	-	431
200	16	31725666	31825666	5.17e-10	31775666	G	T	-2.67534	0.414779	NC_035448.2-31775666	31733723	31736166	LOC110917719	-	2443
201	16	31725666	31825666	5.17e-10	31775666	G	T	-2.67534	0.414779	NC_035448.2-31775666	31738632	31740181	LOC110917735	+	1549
202	16	31725666	31825666	5.17e-10	31775666	G	T	-2.67534	0.414779	NC_035448.2-31775666	31761139	31762290	LOC110919168	-	1151
203	16	31725666	31825666	5.17e-10	31775666	G	T	-2.67534	0.414779	NC_035448.2-31775666	31801458	31801889	LOC110919169	-	431
204	16	31725666	31825666	5.17e-10	31775666	G	T	-2.67534	0.414779	NC_035448.2-31775666	31819148	31820254	LOC110919170	+	1106
205	17	193116964	193216964	4.48e-08	193166964	T	G	-2.49583	0.443155	NC_035449.2-193166964	193187293	193191476	LOC110886126	-	4183
206	17	193116964	193216964	4.48e-08	193166964	T	G	-2.49583	0.443155	NC_035449.2-193166964	193170817	193174244	LOC110886128	+	3427
207	17	193116964	193216964	4.48e-08	193166964	T	G	-2.49583	0.443155	NC_035449.2-193166964	193140962	193144225	LOC110886129	-	3263
208	17	193116964	193216964	4.48e-08	193166964	T	G	-2.49583	0.443155	NC_035449.2-193166964	193136115	193139903	LOC110886130	-	3788
209	17	193116964	193216964	4.48e-08	193166964	T	G	-2.49583	0.443155	NC_035449.2-193166964	193119554	193122607	LOC110886131	-	3053
